# Supplementary material for: The relationship of human tissue microRNAs with those from body fluids
Source: Sci Rep. 2020 Mar 27;10:5644. doi: 10.1038/s41598-020-62534-6 (PMC7101318; doi:10.1038/s41598-020-62534-6)
Supplement: Supplementary file 1 — Supplementary table S1. [file 41598_2020_62534_MOESM1_ESM.xlsx]

## Sheet: fecal miRNAs
Title: The relationship of human tissue microRNAs with those from body fluids Chunmei Cui and Qinghua Cui
Table S1 The enriched terms of highly expressed miRNAs in feces
Category	Term	Count	Percent	Fold	P-value	Bonferroni	FDR	miRNA
Function	Regulation of Stem Cell	9	0.113924	5.99835	5.28e-06	0.00215	0.00213	hsa-mir-200a,hsa-mir-26b,hsa-mir-302d,hsa-mir-25,hsa-mir-451a,hsa-mir-141,hsa-mir-155,hsa-mir-192,hsa-let-7g
Function	Epithelial-to-Mesenchymal Transition	9	0.108434	5.70927	8.07e-06	0.00328	0.00244	hsa-mir-200a,hsa-mir-1246,hsa-mir-194-2,hsa-mir-26b,hsa-mir-194-1,hsa-mir-451a,hsa-mir-141,hsa-mir-155,hsa-mir-192
Function	Response to Cytokine	3	0.6	31.5913	5.85e-05	0.0238	0.00787	hsa-mir-1246,hsa-mir-155,hsa-mir-141
Function	Inflammation	9	0.0803571	4.23098	9.75e-05	0.0397	0.00844	hsa-mir-1224,hsa-mir-194-2,hsa-mir-155,hsa-mir-192,hsa-let-7g,hsa-mir-194-1,hsa-mir-320e,hsa-mir-25,hsa-mir-141
Function	Adipogenesis	4	0.2	10.5304	0.000393	0.1598	0.0183	hsa-mir-194-2,hsa-mir-26b,hsa-let-7g,hsa-mir-194-1
Function	Aging	6	0.0952381	5.01449	0.000785	0.3196	0.0244	hsa-mir-194-2,hsa-mir-194-1,hsa-mir-451a,hsa-mir-141,hsa-mir-155,hsa-let-7g
Function	Tumor Suppressor MiRNAs	6	0.0923077	4.8602	0.000931	0.379	0.0262	hsa-mir-200a,hsa-mir-26b,hsa-mir-302d,hsa-mir-451a,hsa-mir-141,hsa-let-7g
Disease	Carcinoma, Biliary Tract	3	0.428571	22.5652	0.0002	0.0813	0.0121	hsa-mir-200a,hsa-mir-1246,hsa-mir-141
Disease	Carcinoma, Breast	14	0.0402299	2.11819	0.000657	0.2673	0.0227	hsa-mir-630,hsa-mir-451a,hsa-mir-155,hsa-mir-1246,hsa-let-7g,hsa-mir-26b,hsa-mir-494,hsa-mir-574,hsa-mir-302d,hsa-mir-141,hsa-mir-192,hsa-mir-575,hsa-mir-200a,hsa-mir-25
Disease	Carcinoma, Colon	17	0.0539683	2.84155	1.66e-06	0.000675	0.001	hsa-mir-194-2,hsa-mir-155,hsa-mir-1246,hsa-mir-601,hsa-mir-630,hsa-mir-451a,hsa-mir-4454,hsa-mir-192,hsa-let-7g,hsa-mir-26b,hsa-mir-194-1,hsa-mir-320e,hsa-mir-494,hsa-mir-200a,hsa-mir-302d,hsa-mir-25,hsa-mir-141
Disease	Carcinoma, Hepatocellular	14	0.0412979	2.17443	0.000657	0.2673	0.0227	hsa-mir-194-2,hsa-mir-155,hsa-mir-1246,hsa-mir-630,hsa-mir-451a,hsa-mir-192,hsa-let-7g,hsa-mir-26b,hsa-mir-194-1,hsa-mir-494,hsa-mir-200a,hsa-mir-574,hsa-mir-25,hsa-mir-141
Disease	Carcinoma, Lung. Non-Small-Cell	11	0.0502283	2.64463	0.000938	0.3818	0.0258	hsa-mir-155,hsa-mir-1246,hsa-mir-192,hsa-let-7g,hsa-mir-26b,hsa-mir-575,hsa-mir-320e,hsa-mir-494,hsa-mir-200a,hsa-mir-25,hsa-mir-141
Disease	Carcinoma, Pancreatic	10	0.060241	3.17182	0.000414	0.1684	0.0173	hsa-mir-155,hsa-mir-1246,hsa-mir-601,hsa-mir-192,hsa-let-7g,hsa-mir-26b,hsa-mir-494,hsa-mir-200a,hsa-mir-25,hsa-mir-141
Disease	Melanoma	10	0.0757576	3.9888	5.63e-05	0.0229	0.00853	hsa-mir-194-2,hsa-mir-155,hsa-mir-1246,hsa-mir-451a,hsa-let-7g,hsa-mir-26b,hsa-mir-194-1,hsa-mir-200a,hsa-mir-25,hsa-mir-141
Disease	Carcinoma, Prostate	13	0.0505837	2.66334	0.000196	0.0799	0.0125	hsa-mir-194-2,hsa-mir-574,hsa-mir-155,hsa-mir-601,hsa-mir-630,hsa-let-7g,hsa-mir-4516,hsa-mir-26b,hsa-mir-194-1,hsa-mir-494,hsa-mir-200a,hsa-mir-25,hsa-mir-141
Disease	Carcinoma, Gastric	13	0.0472727	2.48901	0.000407	0.1656	0.0176	hsa-mir-194-2,hsa-mir-155,hsa-mir-630,hsa-mir-451a,hsa-mir-192,hsa-let-7g,hsa-mir-26b,hsa-mir-194-1,hsa-mir-320e,hsa-mir-494,hsa-mir-574,hsa-mir-25,hsa-mir-141
Disease	Colon Neoplasms	7	0.0909091	4.78656	0.000344	0.1399	0.0173	hsa-mir-194-2,hsa-mir-194-1,hsa-mir-630,hsa-mir-141,hsa-mir-155,hsa-mir-192,hsa-let-7g
Disease	Neoplasms [unspecific]	11	0.0528846	2.78449	0.00059	0.2403	0.0231	hsa-mir-155,hsa-mir-630,hsa-mir-451a,hsa-mir-192,hsa-let-7g,hsa-mir-26b,hsa-mir-494,hsa-mir-200a,hsa-mir-302d,hsa-mir-25,hsa-mir-141
Disease	Squamous Cell Carcinoma, Esophageal	10	0.0704225	3.7079	0.000108	0.0438	0.00814	hsa-mir-194-2,hsa-mir-155,hsa-mir-630,hsa-let-7g,hsa-mir-26b,hsa-mir-194-1,hsa-mir-494,hsa-mir-200a,hsa-mir-574,hsa-mir-25
Disease	Breast Neoplasms	9	0.0608108	3.20182	0.000863	0.3511	0.0261	hsa-mir-194-2,hsa-mir-155,hsa-mir-451a,hsa-mir-194-1,hsa-mir-320e,hsa-mir-200a,hsa-mir-302d,hsa-mir-25,hsa-mir-141
Disease	Glioma	12	0.0576923	3.03763	0.000113	0.046	0.00806	hsa-mir-1224,hsa-mir-194-2,hsa-mir-155,hsa-mir-451a,hsa-let-7g,hsa-mir-194-1,hsa-mir-320e,hsa-mir-494,hsa-mir-200a,hsa-mir-302d,hsa-mir-25,hsa-mir-141
Disease	Osteosarcoma	11	0.0643275	3.38698	9.51e-05	0.0387	0.00886	hsa-mir-194-2,hsa-mir-155,hsa-mir-451a,hsa-mir-192,hsa-mir-26b,hsa-mir-194-1,hsa-mir-320e,hsa-mir-200a,hsa-mir-574,hsa-mir-25,hsa-mir-141
Disease	Ovarian Neoplasms	9	0.0849057	4.47047	6.24e-05	0.0254	0.00629	hsa-mir-194-2,hsa-mir-155,hsa-let-7g,hsa-mir-194-1,hsa-mir-320e,hsa-mir-200a,hsa-mir-302d,hsa-mir-25,hsa-mir-141
Disease	Adenocarcinoma, Lung	8	0.0792079	4.17047	0.000304	0.1239	0.0168	hsa-mir-155,hsa-mir-451a,hsa-mir-192,hsa-let-7g,hsa-mir-26b,hsa-mir-494,hsa-mir-200a,hsa-mir-25
Disease	Adenocarcinoma, Pancreatic Ductal	6	0.084507	4.44948	0.0015	0.6096	0.0403	hsa-mir-200a,hsa-mir-194-2,hsa-mir-194-1,hsa-mir-141,hsa-mir-494,hsa-mir-155
Disease	Atrial Fibrillation	6	0.1	5.26522	0.000601	0.2445	0.0227	hsa-mir-26b,hsa-mir-574,hsa-mir-25,hsa-mir-451a,hsa-mir-155,hsa-mir-192
Disease	Cervical Neoplasms	4	0.210526	11.0847	0.000318	0.1295	0.0168	hsa-mir-194-2,hsa-mir-200a,hsa-mir-194-1,hsa-mir-155
Disease	Cholangiocarcinoma	8	0.228571	12.0348	7.6e-08	3.09e-05	9.21e-05	hsa-mir-200a,hsa-mir-26b,hsa-mir-194-2,hsa-mir-194-1,hsa-mir-25,hsa-mir-141,hsa-mir-155,hsa-mir-192
Disease	Choriocarcinoma	6	0.1	5.26522	0.000601	0.2445	0.0227	hsa-mir-200a,hsa-mir-194-2,hsa-mir-194-1,hsa-mir-25,hsa-mir-155,hsa-mir-192
Disease	Fungal Keratitis	2	0.5	26.3261	0.00202	0.8239	0.05	hsa-mir-155,hsa-mir-451a
Disease	Hepatitis C Virus Infection	8	0.091954	4.84158	0.000104	0.0422	0.00838	hsa-mir-194-2,hsa-mir-155,hsa-mir-192,hsa-let-7g,hsa-mir-26b,hsa-mir-194-1,hsa-mir-200a,hsa-mir-25
Disease	Ischemia-Reperfusion Injury	5	0.217391	11.4461	4.2e-05	0.0171	0.00726	hsa-mir-194-2,hsa-mir-194-1,hsa-mir-494,hsa-mir-155,hsa-mir-192
Disease	Liposarcoma	2	0.5	26.3261	0.00202	0.8239	0.05	hsa-mir-155,hsa-mir-451a
Disease	Multiple Myeloma	6	0.1	5.26522	0.000601	0.2445	0.0227	hsa-mir-194-2,hsa-mir-194-1,hsa-mir-25,hsa-mir-451a,hsa-mir-155,hsa-mir-192
Disease	Polycystic Ovarian Syndrome	4	0.137931	7.26237	0.00172	0.6989	0.0452	hsa-mir-194-2,hsa-mir-194-1,hsa-mir-25,hsa-mir-155
Disease	Acute Kidney Injury	4	0.235294	12.3887	0.0002	0.0816	0.0116	hsa-mir-194-2,hsa-mir-192,hsa-mir-200a,hsa-mir-194-1
Disease	Adenocarcinoma, Cervical	3	0.6	31.5913	5.85e-05	0.0238	0.00787	hsa-mir-192,hsa-mir-194-1,hsa-mir-194-2
Disease	Barrett's Esophagus	3	0.272727	14.3597	0.000896	0.3645	0.0265	hsa-mir-194-2,hsa-mir-194-1,hsa-mir-192
Disease	Carcinoma, Endometrial	6	0.103448	5.44678	0.000498	0.2026	0.0201	hsa-mir-200a,hsa-mir-194-2,hsa-mir-194-1,hsa-mir-302d,hsa-mir-141,hsa-let-7g
Disease	Celiac Disease	3	0.3	15.7957	0.00066	0.2684	0.0216	hsa-mir-194-2,hsa-mir-194-1,hsa-mir-192
Disease	Endometriosis	5	0.121951	6.421	0.000745	0.303	0.0237	hsa-mir-200a,hsa-mir-194-2,hsa-mir-194-1,hsa-mir-451a,hsa-mir-141
Disease	Mandibular Prognathism	3	0.214286	11.2826	0.0019	0.7746	0.049	hsa-mir-194-2,hsa-mir-194-1,hsa-mir-192
Disease	Necrotizing Enterocolitis	3	0.272727	14.3597	0.000896	0.3645	0.0265	hsa-mir-194-2,hsa-mir-451a,hsa-mir-194-1
Disease	Reflux Esophagitis	3	0.6	31.5913	5.85e-05	0.0238	0.00787	hsa-mir-194-2,hsa-mir-192,hsa-mir-194-1
Disease	Nephrosclerosis	3	0.5	26.3261	0.000116	0.047	0.00777	hsa-mir-200a,hsa-mir-192,hsa-mir-141
Transcription Factor	TGFB1	5	0.25	13.163	2.01e-05	0.00817	0.00486	hsa-mir-194-2,hsa-mir-192,hsa-mir-200a,hsa-mir-155,hsa-mir-141
Transcription Factor	TP53	4	0.2	10.5304	0.000393	0.1598	0.0183	hsa-mir-194-2,hsa-mir-192,hsa-mir-200a,hsa-mir-155
Transcription Factor	HNF1A	3	0.75	39.4891	2.37e-05	0.00964	0.00478	hsa-mir-192,hsa-mir-194-1,hsa-mir-194-2
Transcription Factor	ZEB1	3	0.214286	11.2826	0.0019	0.7746	0.049	hsa-mir-200a,hsa-mir-141,hsa-let-7g
Family	mir-194 family	2	1	52.6522	0.000345	0.1405	0.0167	hsa-mir-194-1,hsa-mir-194-2
Cluster	hsa-mir-6749 cluster	2	0.5	26.3261	0.00202	0.8239	0.05	hsa-mir-194-2,hsa-mir-192
