# Supplementary material for: The relationship of human tissue microRNAs with those from body fluids
Source: Sci Rep. 2020 Mar 27;10:5644. doi: 10.1038/s41598-020-62534-6 (PMC7101318; doi:10.1038/s41598-020-62534-6)
Supplement: Supplementary file 2 — Supplementary table S2. [file 41598_2020_62534_MOESM2_ESM.xlsx]

## Sheet: BF-miRNAs
Title: The relationship of human tissue microRNAs with those from body fluids Chunmei Cui and Qinghua Cui
Table S2 The enriched terms of highly expressed miRNAs in the three body fluids
Category	Term	Count	Percent	Fold	P-value	Bonferroni	FDR	miRNA
Function	Aging	13	0.206349	14.6993	1.17e-14	4.62e-12	4.73e-12	hsa-let-7a-2,hsa-let-7b,hsa-mir-148a,hsa-mir-30d,hsa-mir-92a-1,hsa-let-7a-3,hsa-mir-26a-1,hsa-mir-21,hsa-let-7a-1,hsa-mir-151a,hsa-mir-26a-2,hsa-mir-92a-2,hsa-let-7g
Function	Cell Death	12	0.153846	10.9593	1.05e-11	4.15e-09	9.81e-10	hsa-let-7a-2,hsa-let-7b,hsa-let-7i,hsa-mir-30d,hsa-let-7f-1,hsa-let-7f-2,hsa-mir-92a-1,hsa-let-7a-3,hsa-mir-21,hsa-let-7a-1,hsa-mir-92a-2,hsa-let-7g
Function	Adipocyte Differentiation	10	0.243902	17.3745	1.02e-11	4.04e-09	1.03e-09	hsa-let-7a-2,hsa-let-7b,hsa-let-7i,hsa-let-7f-1,hsa-let-7f-2,hsa-mir-92a-1,hsa-let-7a-3,hsa-let-7g,hsa-let-7a-1,hsa-mir-92a-2
Function	Innate Immunity	9	0.214286	15.2647	5.92e-10	2.33e-07	3.98e-08	hsa-let-7a-2,hsa-let-7b,hsa-let-7f-1,hsa-let-7f-2,hsa-mir-26a-1,hsa-mir-21,hsa-let-7a-1,hsa-mir-26a-2,hsa-let-7g
Function	Tumor Suppressor MiRNAs	10	0.153846	10.9593	1.43e-09	5.65e-07	7.56e-08	hsa-let-7a-2,hsa-let-7b,hsa-let-7i,hsa-let-7f-1,hsa-let-7f-2,hsa-let-7a-3,hsa-mir-26a-1,hsa-let-7a-1,hsa-mir-26a-2,hsa-let-7g
Function	Folliculogenesis	5	0.454545	32.3797	1.26e-07	4.98e-05	4.37e-06	hsa-let-7a-2,hsa-let-7b,hsa-let-7a-1,hsa-let-7a-3,hsa-mir-21
Function	Cell Differentiation	8	0.142857	10.1765	2.23e-07	8.77e-05	7.28e-06	hsa-let-7a-2,hsa-let-7b,hsa-let-7i,hsa-let-7f-1,hsa-let-7f-2,hsa-let-7a-3,hsa-let-7a-1,hsa-let-7g
Function	T-Cell Differentiation	5	0.3125	22.261	1.15e-06	0.000451	2.83e-05	hsa-let-7a-2,hsa-let-7b,hsa-let-7a-1,hsa-mir-21,hsa-let-7g
Function	Cell Division	5	0.294118	20.9516	1.61e-06	0.000634	3.68e-05	hsa-let-7a-2,hsa-let-7b,hsa-let-7a-3,hsa-let-7i,hsa-let-7a-1
Function	Latent Virus Replication	5	0.294118	20.9516	1.61e-06	0.000634	3.68e-05	hsa-mir-92a-1,hsa-mir-26a-1,hsa-mir-26a-2,hsa-mir-92a-2,hsa-mir-21
Function	Hematopoiesis	7	0.122807	8.74819	4.77e-06	0.00188	9.16e-05	hsa-let-7a-2,hsa-let-7b,hsa-mir-92a-1,hsa-let-7a-3,hsa-let-7g,hsa-let-7a-1,hsa-mir-92a-2
Function	Cell Cycle	8	0.0963855	6.86605	5.12e-06	0.00202	9.54e-05	hsa-let-7a-2,hsa-let-7b,hsa-mir-92a-1,hsa-let-7a-3,hsa-mir-21,hsa-let-7a-1,hsa-mir-92a-2,hsa-let-7g
Function	Hormone-mediated Signaling Pathway	7	0.12069	8.59736	5.38e-06	0.00212	9.87e-05	hsa-let-7a-2,hsa-mir-30d,hsa-mir-92a-1,hsa-let-7a-3,hsa-mir-21,hsa-let-7a-1,hsa-mir-92a-2
Function	Hepatic Stellate Cell Differentiation	3	0.6	42.7412	2.26e-05	0.00892	0.000365	hsa-let-7f-1,hsa-let-7f-2,hsa-let-7b
Function	Neural Stem Cell Differentiation	3	0.5	35.6176	4.49e-05	0.0177	0.000671	hsa-let-7a-2,hsa-let-7a-1,hsa-let-7a-3
Function	Cell Proliferation	7	0.0875	6.23309	4.81e-05	0.019	0.000702	hsa-let-7a-2,hsa-let-7b,hsa-mir-92a-1,hsa-let-7g,hsa-mir-21,hsa-let-7a-1,hsa-mir-92a-2
Function	Adipogenesis	4	0.2	14.2471	0.000113	0.0443	0.00157	hsa-mir-148a,hsa-let-7g,hsa-mir-26a-1,hsa-mir-26a-2
Function	Anti-Cell Proliferation(Hwang Etal Bjc2007)	3	0.375	26.7132	0.000123	0.0486	0.0017	hsa-let-7b,hsa-let-7i,hsa-let-7g
Function	Angiogenesis	6	0.0923077	6.57557	0.000148	0.0581	0.00196	hsa-let-7b,hsa-let-7f-1,hsa-let-7f-2,hsa-mir-92a-1,hsa-mir-21,hsa-mir-92a-2
Function	Apoptosis	7	0.0660377	4.70422	0.000302	0.1191	0.0037	hsa-mir-92a-1,hsa-mir-26a-1,hsa-mir-92a-2,hsa-let-7g,hsa-mir-148a,hsa-mir-21,hsa-mir-26a-2
Function	Regulation of Akt Pathway	4	0.153846	10.9593	0.00033	0.1299	0.00399	hsa-mir-92a-1,hsa-mir-26a-1,hsa-mir-26a-2,hsa-mir-92a-2
Function	Glucose Metabolism	4	0.142857	10.1765	0.000444	0.1748	0.00527	hsa-let-7a-2,hsa-let-7b,hsa-let-7a-1,hsa-let-7g
Function	Epithelial-to-Mesenchymal Transition	6	0.0722892	5.14954	0.000582	0.2293	0.00635	hsa-let-7a-2,hsa-let-7b,hsa-mir-30d,hsa-let-7a-3,hsa-mir-21,hsa-let-7a-1
Function	Immune Response	6	0.0652174	4.64578	0.00102	0.4023	0.0101	hsa-mir-92a-1,hsa-mir-92a-2,hsa-let-7g,hsa-let-7i,hsa-mir-148a,hsa-mir-21
Function	Ovarian Follicle Development	2	0.5	35.6176	0.0011	0.4316	0.0107	hsa-mir-26a-2,hsa-mir-26a-1
Function	Cardiac Regeneration	3	0.136364	9.7139	0.003	1	0.0258	hsa-let-7a-2,hsa-let-7a-3,hsa-let-7a-1
Function	Skeletal Muscle Cell Differentiation	3	0.136364	9.7139	0.003	1	0.0258	hsa-mir-30d,hsa-mir-26a-1,hsa-mir-26a-2
Function	Cardiomyocyte Apoptosis	2	0.285714	20.3529	0.00374	1	0.0306	hsa-mir-30d,hsa-mir-21
Function	Cholesterol Metabolism	2	0.25	17.8088	0.00495	1	0.0384	hsa-mir-92a-1,hsa-mir-92a-2
Disease	Vascular Hypertrophy	11	0.52381	37.3137	2.12e-17	8.35e-15	2.57e-14	hsa-let-7f-1,hsa-let-7f-2,hsa-let-7a-2,hsa-let-7b,hsa-let-7a-3,hsa-let-7i,hsa-let-7a-1,hsa-mir-26a-1,hsa-mir-26a-2,hsa-mir-21,hsa-let-7g
Disease	Lymphoma, Primary Effusion	8	0.615385	43.8371	2.7e-13	1.06e-10	3.63e-11	hsa-let-7f-1,hsa-let-7f-2,hsa-let-7a-2,hsa-let-7b,hsa-let-7a-3,hsa-let-7i,hsa-let-7a-1,hsa-let-7g
Disease	Retinoblastoma	11	0.244444	17.4131	5.45e-13	2.15e-10	6.61e-11	hsa-let-7a-2,hsa-let-7b,hsa-let-7i,hsa-let-7f-1,hsa-let-7f-2,hsa-let-7a-3,hsa-mir-26a-1,hsa-mir-21,hsa-let-7a-1,hsa-mir-26a-2,hsa-let-7g
Disease	Colon Neoplasms	12	0.155844	11.1016	8.94e-12	3.52e-09	9.85e-10	hsa-let-7a-2,hsa-let-7b,hsa-let-7i,hsa-mir-148a,hsa-let-7f-1,hsa-let-7f-2,hsa-mir-92a-1,hsa-let-7a-3,hsa-mir-21,hsa-let-7a-1,hsa-mir-92a-2,hsa-let-7g
Disease	Diabetes Mellitus, Gestational	8	0.347826	24.7775	9.62e-11	3.79e-08	8.32e-09	hsa-let-7a-2,hsa-mir-148a,hsa-mir-30d,hsa-mir-92a-1,hsa-let-7a-3,hsa-let-7a-1,hsa-mir-92a-2,hsa-let-7g
Disease	Head And Neck Neoplasms	9	0.25	17.8088	1.3e-10	5.11e-08	1.05e-08	hsa-let-7a-2,hsa-let-7b,hsa-let-7i,hsa-let-7f-1,hsa-let-7f-2,hsa-let-7a-3,hsa-mir-21,hsa-let-7a-1,hsa-let-7g
Disease	Carcinoma, Hepatocellular	17	0.0501475	3.57227	1.85e-10	7.31e-08	1.4e-08	hsa-mir-30d,hsa-mir-92a-1,hsa-let-7a-2,hsa-let-7b,hsa-let-7a-3,hsa-mir-26a-1,hsa-mir-92a-2,hsa-let-7g,hsa-let-7f-1,hsa-let-7f-2,hsa-let-7i,hsa-mir-148a,hsa-mir-423,hsa-mir-21,hsa-let-7a-1,hsa-mir-151a,hsa-mir-26a-2
Disease	Asthma	9	0.219512	15.637	4.68e-10	1.84e-07	3.33e-08	hsa-let-7a-2,hsa-let-7b,hsa-mir-148a,hsa-let-7f-1,hsa-let-7f-2,hsa-let-7a-3,hsa-let-7g,hsa-mir-21,hsa-let-7a-1
Disease	Lung Neoplasms	12	0.109091	7.77112	7.48e-10	2.95e-07	4.77e-08	hsa-mir-30d,hsa-let-7a-2,hsa-let-7b,hsa-let-7a-3,hsa-mir-26a-1,hsa-let-7g,hsa-let-7f-1,hsa-let-7f-2,hsa-let-7i,hsa-mir-21,hsa-let-7a-1,hsa-mir-26a-2
Disease	Cardiovascular Diseases [unspecific]	10	0.15625	11.1305	1.22e-09	4.81e-07	7.04e-08	hsa-let-7a-2,hsa-let-7b,hsa-mir-148a,hsa-mir-92a-1,hsa-let-7a-3,hsa-mir-26a-1,hsa-mir-21,hsa-let-7a-1,hsa-mir-26a-2,hsa-mir-92a-2
Disease	Pancreatic Neoplasms	10	0.15625	11.1305	1.22e-09	4.81e-07	7.04e-08	hsa-let-7a-2,hsa-let-7b,hsa-let-7i,hsa-mir-148a,hsa-let-7f-1,hsa-let-7f-2,hsa-let-7a-3,hsa-let-7g,hsa-mir-21,hsa-let-7a-1
Disease	Diabetes Mellitus, Type 2	13	0.0884354	6.29972	1.18e-09	4.64e-07	7.13e-08	hsa-mir-30d,hsa-mir-92a-1,hsa-let-7a-2,hsa-let-7b,hsa-let-7a-3,hsa-mir-26a-1,hsa-mir-92a-2,hsa-let-7g,hsa-mir-148a,hsa-mir-423,hsa-mir-21,hsa-let-7a-1,hsa-mir-26a-2
Disease	Carcinoma, Renal Cell	12	0.10084	7.18339	1.94e-09	7.65e-07	9.8e-08	hsa-let-7a-2,hsa-let-7b,hsa-let-7a-3,hsa-mir-26a-1,hsa-let-7g,hsa-let-7f-1,hsa-let-7f-2,hsa-let-7i,hsa-mir-148a,hsa-mir-21,hsa-let-7a-1,hsa-mir-26a-2
Disease	Neoplasms [unspecific]	14	0.0673077	4.79468	5.57e-09	2.2e-06	2.7e-07	hsa-mir-30d,hsa-mir-92a-1,hsa-let-7a-2,hsa-let-7b,hsa-let-7a-3,hsa-mir-26a-1,hsa-mir-92a-2,hsa-let-7g,hsa-let-7i,hsa-mir-148a,hsa-mir-423,hsa-mir-21,hsa-let-7a-1,hsa-mir-26a-2
Disease	Melanoma	12	0.0909091	6.47594	6.76e-09	2.66e-06	3.15e-07	hsa-mir-30d,hsa-let-7a-2,hsa-let-7b,hsa-let-7a-3,hsa-mir-26a-1,hsa-let-7g,hsa-let-7f-1,hsa-let-7f-2,hsa-let-7i,hsa-mir-21,hsa-let-7a-1,hsa-mir-26a-2
Disease	Carcinoma, Ovarian, Serous	7	0.291667	20.777	7.98e-09	3.14e-06	3.58e-07	hsa-let-7a-2,hsa-mir-423,hsa-mir-92a-1,hsa-let-7a-3,hsa-mir-21,hsa-let-7a-1,hsa-mir-92a-2
Disease	Ovarian Neoplasms	11	0.103774	7.39234	1.11e-08	4.39e-06	4.81e-07	hsa-mir-30d,hsa-let-7a-2,hsa-let-7b,hsa-let-7a-3,hsa-let-7g,hsa-let-7f-1,hsa-let-7f-2,hsa-let-7i,hsa-mir-21,hsa-let-7a-1,hsa-mir-151a
Disease	Pituitary Neoplasms	6	0.375	26.7132	2.12e-08	8.34e-06	8.84e-07	hsa-let-7a-2,hsa-let-7b,hsa-let-7a-3,hsa-let-7i,hsa-let-7a-1,hsa-let-7g
Disease	Cholesteatoma	4	1	71.2353	2.67e-08	1.05e-05	1.08e-06	hsa-let-7a-3,hsa-mir-21,hsa-let-7a-2,hsa-let-7a-1
Disease	Leukemia, Myeloid, Chronic	9	0.134328	9.56892	4.86e-08	1.92e-05	1.9e-06	hsa-let-7a-2,hsa-let-7b,hsa-let-7i,hsa-mir-423,hsa-mir-26a-1,hsa-mir-21,hsa-let-7a-1,hsa-mir-26a-2,hsa-let-7g
Disease	Cutaneous Melanoma	6	0.315789	22.4954	7.01e-08	2.76e-05	2.65e-06	hsa-let-7a-2,hsa-let-7b,hsa-mir-423,hsa-let-7a-1,hsa-let-7a-3,hsa-mir-21
Disease	Diabetes Mellitus	9	0.121622	8.66375	1.2e-07	4.74e-05	4.41e-06	hsa-let-7a-2,hsa-mir-30d,hsa-let-7f-1,hsa-let-7f-2,hsa-mir-92a-1,hsa-let-7a-3,hsa-mir-21,hsa-let-7a-1,hsa-mir-92a-2
Disease	Glioblastoma	12	0.0710059	5.05813	1.26e-07	4.95e-05	4.47e-06	hsa-let-7a-2,hsa-let-7b,hsa-let-7a-3,hsa-mir-26a-1,hsa-let-7g,hsa-let-7i,hsa-mir-148a,hsa-mir-423,hsa-mir-21,hsa-let-7a-1,hsa-mir-151a,hsa-mir-26a-2
Disease	Carcinoma, Lung	13	0.0610329	4.34769	1.37e-07	5.41e-05	4.62e-06	hsa-mir-30d,hsa-mir-92a-1,hsa-let-7a-2,hsa-let-7b,hsa-let-7a-3,hsa-mir-26a-1,hsa-mir-92a-2,hsa-let-7g,hsa-mir-148a,hsa-mir-423,hsa-mir-21,hsa-let-7a-1,hsa-mir-26a-2
Disease	Carcinoma, Thyroid, Papillary	8	0.142857	10.1765	2.23e-07	8.77e-05	7.28e-06	hsa-let-7a-2,hsa-let-7b,hsa-let-7a-3,hsa-mir-26a-1,hsa-mir-21,hsa-let-7a-1,hsa-mir-151a,hsa-mir-26a-2
Disease	Squamous Cell Carcinoma, Esophageal	11	0.0774648	5.51823	2.67e-07	0.000105	8.28e-06	hsa-mir-30d,hsa-let-7a-2,hsa-let-7b,hsa-let-7a-3,hsa-mir-26a-1,hsa-let-7g,hsa-mir-148a,hsa-mir-423,hsa-mir-21,hsa-let-7a-1,hsa-mir-26a-2
Disease	Squamous Cell Carcinoma, Oral	9	0.108434	7.72431	3.38e-07	0.000133	1.02e-05	hsa-let-7a-2,hsa-let-7f-1,hsa-let-7f-2,hsa-let-7a-3,hsa-mir-26a-1,hsa-mir-21,hsa-let-7a-1,hsa-mir-26a-2,hsa-let-7g
Disease	Heart Failure	10	0.0833333	5.93627	6.82e-07	0.000269	2.01e-05	hsa-mir-30d,hsa-let-7a-2,hsa-let-7b,hsa-let-7a-3,hsa-mir-26a-1,hsa-mir-148a,hsa-mir-423,hsa-mir-21,hsa-let-7a-1,hsa-mir-26a-2
Disease	Carcinoma, Gallbladder	6	0.222222	15.8301	7.17e-07	0.000283	2.07e-05	hsa-let-7a-2,hsa-let-7a-3,hsa-mir-26a-1,hsa-mir-21,hsa-let-7a-1,hsa-mir-26a-2
Disease	Kaposi's Sarcoma	6	0.222222	15.8301	7.17e-07	0.000283	2.07e-05	hsa-let-7a-2,hsa-let-7b,hsa-let-7i,hsa-let-7a-3,hsa-let-7a-1,hsa-let-7g
Disease	Liver Injury	5	0.333333	23.7451	7.94e-07	0.000313	2.19e-05	hsa-let-7a-2,hsa-let-7b,hsa-mir-151a,hsa-let-7a-1,hsa-mir-21
Disease	Idiopathic Pulmonary Fibrosis	5	0.333333	23.7451	7.94e-07	0.000313	2.19e-05	hsa-mir-92a-1,hsa-mir-26a-1,hsa-mir-26a-2,hsa-mir-92a-2,hsa-mir-21
Disease	Lung Injury [unspecific]	4	0.571429	40.7059	9.1e-07	0.000359	2.4e-05	hsa-let-7a-2,hsa-let-7b,hsa-mir-92a-1,hsa-mir-92a-2
Disease	Acute Myocardial Infarction	7	0.152174	10.8402	1.05e-06	0.000413	2.7e-05	hsa-mir-30d,hsa-mir-423,hsa-mir-92a-1,hsa-mir-26a-1,hsa-mir-21,hsa-mir-26a-2,hsa-mir-92a-2
Disease	Liver Diseases [unspecific]	6	0.206897	14.7383	1.13e-06	0.000446	2.86e-05	hsa-let-7a-2,hsa-let-7b,hsa-let-7a-3,hsa-mir-21,hsa-let-7a-1,hsa-let-7g
Disease	Human Immunodeficiency Virus Infection	7	0.148936	10.6095	1.22e-06	0.000482	2.96e-05	hsa-let-7a-2,hsa-let-7b,hsa-mir-92a-1,hsa-mir-21,hsa-let-7a-1,hsa-mir-92a-2,hsa-let-7g
Disease	Multiple Sclerosis	7	0.148936	10.6095	1.22e-06	0.000482	2.96e-05	hsa-let-7a-2,hsa-mir-92a-1,hsa-let-7a-3,hsa-mir-26a-1,hsa-let-7a-1,hsa-mir-26a-2,hsa-mir-92a-2
Disease	Carcinoma, Colon	14	0.0444444	3.16601	1.59e-06	0.000627	3.71e-05	hsa-mir-30d,hsa-mir-92a-1,hsa-let-7a-2,hsa-let-7b,hsa-let-7a-3,hsa-mir-26a-1,hsa-mir-92a-2,hsa-let-7g,hsa-let-7i,hsa-mir-148a,hsa-mir-423,hsa-mir-21,hsa-let-7a-1,hsa-mir-26a-2
Disease	Recurrent Wheezing	3	1	71.2353	2.3e-06	0.000907	5.07e-05	hsa-mir-26a-2,hsa-mir-21,hsa-mir-26a-1
Disease	Carcinoma, Breast	14	0.0402299	2.86579	2.96e-06	0.00116	6.28e-05	hsa-mir-92a-1,hsa-let-7a-3,hsa-mir-92a-2,hsa-let-7a-1,hsa-mir-26a-2,hsa-let-7g,hsa-mir-30d,hsa-let-7b,hsa-mir-26a-1,hsa-mir-21,hsa-let-7a-2,hsa-let-7i,hsa-mir-148a,hsa-mir-423
Disease	Hematologic Neoplasms	6	0.176471	12.5709	3.08e-06	0.00121	6.44e-05	hsa-mir-148a,hsa-mir-92a-1,hsa-mir-26a-1,hsa-mir-21,hsa-mir-26a-2,hsa-mir-92a-2
Disease	Carcinoma, Gastric	13	0.0472727	3.36749	3.28e-06	0.00129	6.51e-05	hsa-mir-92a-1,hsa-let-7a-2,hsa-let-7b,hsa-let-7a-3,hsa-mir-26a-1,hsa-mir-92a-2,hsa-let-7g,hsa-let-7i,hsa-mir-148a,hsa-mir-423,hsa-mir-21,hsa-let-7a-1,hsa-mir-26a-2
Disease	Salivary Gland Neoplasms	4	0.444444	31.6601	3.22e-06	0.00127	6.61e-05	hsa-let-7a-2,hsa-let-7a-1,hsa-let-7a-3,hsa-mir-21
Disease	Atopic Dermatitis	4	0.444444	31.6601	3.22e-06	0.00127	6.61e-05	hsa-mir-148a,hsa-mir-30d,hsa-let-7b,hsa-mir-21
Disease	Autoimmune Diseases [unspecific]	6	0.166667	11.8725	4.39e-06	0.00173	8.58e-05	hsa-let-7a-2,hsa-mir-92a-1,hsa-let-7a-3,hsa-mir-21,hsa-let-7a-1,hsa-mir-92a-2
Disease	Breast Neoplasms	10	0.0675676	4.8132	5.08e-06	0.002	9.62e-05	hsa-mir-30d,hsa-mir-92a-1,hsa-let-7a-2,hsa-let-7a-3,hsa-mir-92a-2,hsa-let-7f-1,hsa-let-7f-2,hsa-mir-21,hsa-let-7a-1,hsa-mir-151a
Disease	Choriocarcinoma	7	0.116667	8.31078	6.81e-06	0.00268	0.000123	hsa-let-7a-2,hsa-mir-30d,hsa-mir-92a-1,hsa-let-7a-3,hsa-mir-21,hsa-let-7a-1,hsa-mir-92a-2
Disease	Carcinoma, Ovarian	11	0.056701	4.03911	7.02e-06	0.00277	0.000125	hsa-mir-30d,hsa-mir-92a-1,hsa-let-7a-2,hsa-let-7a-3,hsa-mir-26a-1,hsa-mir-92a-2,hsa-let-7i,hsa-mir-148a,hsa-mir-21,hsa-let-7a-1,hsa-mir-26a-2
Disease	Hepatitis C Virus Infection	8	0.091954	6.55037	7.38e-06	0.00291	0.000129	hsa-let-7a-2,hsa-let-7b,hsa-let-7g,hsa-let-7f-1,hsa-let-7f-2,hsa-mir-148a,hsa-mir-21,hsa-let-7a-1
Disease	Leukemia, Myeloid, Acute	9	0.0756302	5.38754	7.89e-06	0.00311	0.000137	hsa-mir-92a-1,hsa-let-7b,hsa-let-7a-3,hsa-mir-26a-1,hsa-mir-92a-2,hsa-let-7f-1,hsa-let-7f-2,hsa-mir-21,hsa-mir-26a-2
Disease	ACTH-Secreting Pituitary Adenoma	4	0.363636	25.9037	8.29e-06	0.00327	0.000141	hsa-let-7a-2,hsa-let-7a-1,hsa-let-7a-3,hsa-mir-21
Disease	Hepatitis B Virus Infection	7	0.104478	7.44249	1.45e-05	0.00573	0.000245	hsa-let-7a-2,hsa-let-7a-3,hsa-mir-26a-1,hsa-mir-21,hsa-let-7a-1,hsa-mir-151a,hsa-mir-26a-2
Disease	Hemoglobin Diseases	4	0.307692	21.9186	1.77e-05	0.00696	0.000293	hsa-let-7a-2,hsa-let-7b,hsa-let-7a-1,hsa-let-7g
Disease	Spinal Cord Injuries	4	0.307692	21.9186	1.77e-05	0.00696	0.000293	hsa-let-7a-2,hsa-let-7a-1,hsa-let-7a-3,hsa-mir-21
Disease	Macular Degeneration	4	0.285714	20.3529	2.45e-05	0.00965	0.000385	hsa-let-7a-2,hsa-let-7b,hsa-let-7a-3,hsa-let-7a-1
Disease	Carcinoma, Cervical	9	0.0652174	4.64578	2.76e-05	0.0109	0.000423	hsa-mir-92a-1,hsa-let-7a-2,hsa-let-7a-3,hsa-mir-26a-1,hsa-mir-92a-2,hsa-mir-148a,hsa-mir-21,hsa-let-7a-1,hsa-mir-26a-2
Disease	Malignant Neoplasms [unspecific]	6	0.12	8.54824	3.2e-05	0.0126	0.000485	hsa-let-7a-2,hsa-let-7b,hsa-let-7a-3,hsa-let-7g,hsa-mir-21,hsa-let-7a-1
Disease	Chronic Kidney Disease	5	0.15625	11.1305	4.62e-05	0.0182	0.000682	hsa-let-7a-2,hsa-mir-423,hsa-let-7a-3,hsa-mir-21,hsa-let-7a-1
Disease	Leukemia, Lymphocytic, Chronic, B-Cell	5	0.147059	10.4758	6.27e-05	0.0247	0.000904	hsa-mir-148a,hsa-mir-92a-1,hsa-mir-21,hsa-mir-151a,hsa-mir-92a-2
Disease	Liver Cirrhosis	6	0.105263	7.49845	6.91e-05	0.0272	0.000985	hsa-let-7a-2,hsa-mir-92a-1,hsa-let-7a-3,hsa-mir-21,hsa-let-7a-1,hsa-mir-92a-2
Disease	Carcinoma, Thyroid	5	0.138889	9.89379	8.36e-05	0.0329	0.00118	hsa-let-7a-2,hsa-mir-148a,hsa-let-7a-3,hsa-mir-21,hsa-let-7a-1
Disease	Carcinoma, Pancreatic	9	0.0542169	3.86215	0.000127	0.0498	0.00172	hsa-mir-92a-1,hsa-let-7a-2,hsa-let-7b,hsa-let-7a-3,hsa-mir-92a-2,hsa-let-7g,hsa-mir-148a,hsa-mir-21,hsa-let-7a-1
Disease	Carcinoma, Lung, Small-Cell	4	0.190476	13.5686	0.000138	0.0543	0.00185	hsa-mir-30d,hsa-mir-26a-1,hsa-mir-26a-2,hsa-mir-92a-2
Disease	Atherosclerosis	7	0.0736842	5.24892	0.000149	0.0588	0.00196	hsa-mir-30d,hsa-mir-92a-1,hsa-let-7b,hsa-mir-26a-1,hsa-mir-92a-2,hsa-mir-21,hsa-mir-26a-2
Disease	Osteosarcoma	9	0.0526316	3.74923	0.000161	0.0634	0.00209	hsa-mir-92a-1,hsa-let-7a-2,hsa-let-7a-3,hsa-mir-26a-1,hsa-mir-92a-2,hsa-mir-148a,hsa-mir-21,hsa-let-7a-1,hsa-mir-26a-2
Disease	Lymphoma, Hodgkin	4	0.181818	12.9519	0.000167	0.0658	0.00215	hsa-let-7a-2,hsa-let-7a-3,hsa-mir-21,hsa-let-7a-1
Disease	Myeloproliferative Neoplasms	3	0.333333	23.7451	0.000184	0.0723	0.00234	hsa-let-7a-2,hsa-let-7a-1,hsa-let-7a-3
Disease	Atypical Teratoid Tumor	2	1	71.2353	0.000186	0.0731	0.00234	hsa-let-7a-3,hsa-let-7b
Disease	Adenocarcinoma, Lung	7	0.0693069	4.9371	0.000222	0.0873	0.00277	hsa-mir-30d,hsa-let-7b,hsa-mir-26a-1,hsa-let-7g,hsa-mir-21,hsa-mir-151a,hsa-mir-26a-2
Disease	Brain Neoplasms	4	0.166667	11.8725	0.000238	0.0939	0.00295	hsa-let-7a-2,hsa-let-7a-3,hsa-mir-21,hsa-let-7a-1
Disease	Kidney Injury	4	0.142857	10.1765	0.000444	0.1748	0.00527	hsa-mir-30d,hsa-mir-423,hsa-mir-21,hsa-mir-151a
Disease	Ewing's Sarcoma	3	0.25	17.8088	0.000468	0.1845	0.00545	hsa-let-7a-2,hsa-let-7a-1,hsa-let-7a-3
Disease	Carcinoma, Thyroid, Anaplastic	3	0.25	17.8088	0.000468	0.1845	0.00545	hsa-mir-30d,hsa-mir-26a-1,hsa-mir-26a-2
Disease	Carcinoma, Nasopharyngeal	7	0.0614035	4.3741	0.000479	0.1889	0.00548	hsa-mir-30d,hsa-let-7a-2,hsa-let-7b,hsa-let-7g,hsa-mir-148a,hsa-mir-21,hsa-let-7a-1
Disease	Myocardial Infarction	5	0.0961538	6.84955	0.000503	0.1982	0.00569	hsa-mir-26a-1,hsa-mir-21,hsa-mir-151a,hsa-mir-26a-2,hsa-let-7g
Disease	Lymphoma, Extranodal NK-T-Cell	2	0.666667	47.4902	0.000552	0.2176	0.00619	hsa-mir-26a-2,hsa-mir-26a-1
Disease	Leukemia, Lymphoblastic, Acute, B-Cell	3	0.230769	16.4389	0.000604	0.2378	0.00653	hsa-mir-151a,hsa-mir-26a-1,hsa-mir-26a-2
Disease	Vascular Injuries	3	0.230769	16.4389	0.000604	0.2378	0.00653	hsa-mir-92a-1,hsa-mir-92a-2,hsa-mir-21
Disease	Carcinoma, Prostate	10	0.0389105	2.7718	0.00074	0.2917	0.00786	hsa-mir-30d,hsa-let-7a-2,hsa-let-7b,hsa-let-7a-3,hsa-mir-26a-1,hsa-let-7g,hsa-mir-148a,hsa-mir-21,hsa-let-7a-1,hsa-mir-26a-2
Disease	Myasthenia Gravis	3	0.214286	15.2647	0.000762	0.3	0.00788	hsa-let-7a-2,hsa-let-7a-1,hsa-mir-21
Disease	Glioma	9	0.0432692	3.0823	0.000756	0.2979	0.00789	hsa-mir-92a-1,hsa-let-7b,hsa-mir-26a-1,hsa-mir-92a-2,hsa-let-7g,hsa-mir-148a,hsa-mir-423,hsa-mir-21,hsa-mir-26a-2
Disease	Pleural Mesothelioma	4	0.125	8.90441	0.000752	0.2965	0.00792	hsa-let-7a-2,hsa-let-7a-3,hsa-mir-21,hsa-let-7a-1
Disease	Psoriasis	4	0.121212	8.63458	0.000849	0.3344	0.00871	hsa-let-7a-2,hsa-let-7a-3,hsa-mir-21,hsa-let-7a-1
Disease	Human Papilloma Virus Infection	4	0.117647	8.38062	0.000954	0.3757	0.00954	hsa-let-7a-2,hsa-let-7a-3,hsa-mir-21,hsa-let-7a-1
Disease	Dengue Virus Infection	3	0.2	14.2471	0.000944	0.3718	0.0096	hsa-let-7a-2,hsa-let-7a-1,hsa-let-7a-3
Disease	Lymphoma	5	0.0833333	5.93627	0.000987	0.3891	0.0098	hsa-mir-92a-1,hsa-mir-26a-1,hsa-mir-21,hsa-mir-26a-2,hsa-mir-92a-2
Disease	Carcinoma, Lung. Non-Small-Cell	9	0.0410959	2.92748	0.00112	0.4427	0.0105	hsa-mir-30d,hsa-mir-92a-1,hsa-let-7b,hsa-mir-26a-1,hsa-mir-92a-2,hsa-let-7g,hsa-mir-148a,hsa-mir-21,hsa-mir-26a-2
Disease	Bronchopulmonary Dysplasia	3	0.1875	13.3566	0.00115	0.4536	0.0107	hsa-let-7f-1,hsa-let-7f-2,hsa-mir-21
Disease	Aortic Insufficiency	2	0.5	35.6176	0.0011	0.4316	0.0107	hsa-mir-26a-2,hsa-mir-26a-1
Disease	Wilms' Tumor	2	0.5	35.6176	0.0011	0.4316	0.0107	hsa-mir-26a-2,hsa-mir-26a-1
Disease	Stroke	4	0.108108	7.70111	0.00132	0.5213	0.0122	hsa-let-7b,hsa-mir-26a-1,hsa-mir-21,hsa-mir-26a-2
Disease	Lymphoma, Large B-Cell, Diffuse	4	0.105263	7.49845	0.00147	0.5775	0.0134	hsa-mir-26a-1,hsa-mir-21,hsa-mir-151a,hsa-mir-26a-2
Disease	Carcinoma, Hepatocellular, HBV-Related	3	0.166667	11.8725	0.00165	0.6495	0.015	hsa-let-7a-2,hsa-let-7a-1,hsa-let-7a-3
Disease	Arteriosclerosis Obliterans	3	0.166667	11.8725	0.00165	0.6495	0.015	hsa-mir-92a-1,hsa-mir-92a-2,hsa-mir-21
Disease	Thyroid Lymphoma	2	0.4	28.4941	0.00181	0.7134	0.0162	hsa-mir-26a-2,hsa-mir-26a-1
Disease	Neurodegenerative Diseases [unspecific]	3	0.157895	11.2477	0.00194	0.7646	0.0173	hsa-let-7b,hsa-mir-26a-1,hsa-mir-26a-2
Disease	Preeclampsia	5	0.0675676	4.8132	0.00258	1	0.0228	hsa-let-7b,hsa-let-7i,hsa-mir-26a-1,hsa-mir-21,hsa-mir-26a-2
Disease	Lymphoma, Mantle-Cell	2	0.333333	23.7451	0.00269	1	0.0236	hsa-mir-26a-2,hsa-mir-26a-1
Disease	Nasopharyngeal Neoplasms	2	0.333333	23.7451	0.00269	1	0.0236	hsa-mir-26a-2,hsa-mir-26a-1
Disease	Prostate Neoplasms	5	0.0666667	4.74902	0.00274	1	0.0237	hsa-let-7a-2,hsa-mir-148a,hsa-let-7a-3,hsa-mir-21,hsa-let-7a-1
Disease	Hirschsprung's Disease	3	0.136364	9.7139	0.003	1	0.0258	hsa-let-7a-2,hsa-let-7a-3,hsa-let-7a-1
Disease	Acute Coronary Syndrome	3	0.136364	9.7139	0.003	1	0.0258	hsa-mir-92a-1,hsa-mir-21,hsa-mir-92a-2
Disease	Ischemia-Reperfusion Injury	3	0.130435	9.29156	0.00342	1	0.0286	hsa-mir-92a-1,hsa-mir-21,hsa-mir-92a-2
Disease	Squamous Cell Carcinoma, Head and Neck	4	0.0833333	5.93627	0.00354	1	0.0294	hsa-let-7a-2,hsa-let-7a-3,hsa-mir-21,hsa-let-7a-1
Disease	Carcinoma, Rectal	4	0.0833333	5.93627	0.00354	1	0.0294	hsa-mir-92a-1,hsa-let-7g,hsa-mir-21,hsa-mir-92a-2
Disease	Glomerulonephritis	2	0.285714	20.3529	0.00374	1	0.0306	hsa-mir-26a-2,hsa-mir-26a-1
Disease	Diabetic Nephropathy	3	0.125	8.90441	0.00388	1	0.0313	hsa-mir-26a-1,hsa-mir-21,hsa-mir-26a-2
Disease	Aortic Stenosis	3	0.12	8.54824	0.00437	1	0.0351	hsa-mir-148a,hsa-mir-26a-1,hsa-mir-26a-2
Disease	Obesity	4	0.0784314	5.58708	0.00443	1	0.0353	hsa-mir-148a,hsa-mir-26a-1,hsa-mir-21,hsa-mir-26a-2
Disease	Carcinoma, Skin	2	0.25	17.8088	0.00495	1	0.0384	hsa-mir-148a,hsa-mir-21
Disease	Arrhythmia	2	0.25	17.8088	0.00495	1	0.0384	hsa-mir-151a,hsa-mir-21
Disease	Hemophagocytic Lymphohistiocytosis	2	0.25	17.8088	0.00495	1	0.0384	hsa-mir-423,hsa-mir-21
Disease	Vasculitis	2	0.25	17.8088	0.00495	1	0.0384	hsa-mir-92a-1,hsa-mir-92a-2
Disease	Lymphoma, T-Cell	3	0.115385	8.21946	0.0049	1	0.0388	hsa-mir-92a-1,hsa-mir-21,hsa-mir-92a-2
Disease	Squamous Cell Carcinoma, Tongue	3	0.111111	7.91503	0.00546	1	0.0411	hsa-mir-26a-1,hsa-mir-21,hsa-mir-26a-2
Disease	Coronary Heart Diseases	4	0.0714286	5.08824	0.00623	1	0.0466	hsa-mir-423,hsa-mir-92a-1,hsa-mir-21,hsa-mir-92a-2
Disease	Osteoporosis	2	0.222222	15.8301	0.00631	1	0.0468	hsa-mir-148a,hsa-let-7g
Disease	Esophageal Neoplasms	2	0.222222	15.8301	0.00631	1	0.0468	hsa-mir-92a-1,hsa-mir-21
Disease	Leukemia-Lymphoma, Adult T-Cell	2	0.222222	15.8301	0.00631	1	0.0468	hsa-mir-92a-1,hsa-mir-92a-2
Transcription Factor	MYC	12	0.3	21.3706	1.58e-15	6.21e-13	9.55e-13	hsa-let-7a-2,hsa-let-7b,hsa-let-7i,hsa-let-7f-1,hsa-let-7f-2,hsa-mir-92a-1,hsa-let-7a-3,hsa-mir-26a-1,hsa-let-7a-1,hsa-mir-26a-2,hsa-mir-92a-2,hsa-let-7g
Transcription Factor	EIF2C2	8	0.727273	51.8075	3.51e-14	1.38e-11	1.06e-11	hsa-let-7f-1,hsa-let-7f-2,hsa-let-7a-2,hsa-let-7b,hsa-let-7a-3,hsa-let-7i,hsa-let-7a-1,hsa-let-7g
Transcription Factor	LIN28	8	0.727273	51.8075	3.51e-14	1.38e-11	1.06e-11	hsa-let-7f-1,hsa-let-7f-2,hsa-let-7a-2,hsa-let-7b,hsa-let-7a-3,hsa-let-7i,hsa-let-7a-1,hsa-let-7g
Transcription Factor	LIN28B	8	0.727273	51.8075	3.51e-14	1.38e-11	1.06e-11	hsa-let-7f-1,hsa-let-7f-2,hsa-let-7a-2,hsa-let-7b,hsa-let-7a-3,hsa-let-7i,hsa-let-7a-1,hsa-let-7g
Transcription Factor	TRIM32	8	0.727273	51.8075	3.51e-14	1.38e-11	1.06e-11	hsa-let-7f-1,hsa-let-7f-2,hsa-let-7a-2,hsa-let-7b,hsa-let-7a-3,hsa-let-7i,hsa-let-7a-1,hsa-let-7g
Family	let-7 family	8	0.666667	47.4902	1.05e-13	4.12e-11	1.58e-11	hsa-let-7a-1,hsa-let-7a-2,hsa-let-7a-3,hsa-let-7b,hsa-let-7f-1,hsa-let-7f-2,hsa-let-7g,hsa-let-7i
Transcription Factor	FLI1	3	1	71.2353	2.3e-06	0.000907	5.07e-05	hsa-let-7a-3,hsa-let-7a-2,hsa-let-7a-1
Transcription Factor	FSH	3	0.6	42.7412	2.26e-05	0.00892	0.000365	hsa-let-7a-3,hsa-let-7a-2,hsa-let-7a-1
Transcription Factor	ZEB1	4	0.285714	20.3529	2.45e-05	0.00965	0.000385	hsa-let-7a-2,hsa-let-7b,hsa-let-7a-1,hsa-let-7g
Transcription Factor	CEBPA	3	0.272727	19.4278	0.000354	0.1396	0.00425	hsa-let-7a-2,hsa-let-7a-1,hsa-let-7a-3
Family	mir-26 family	2	0.666667	47.4902	0.000552	0.2176	0.00619	hsa-mir-26a-1,hsa-mir-26a-2
Transcription Factor	ERS1	3	0.2	14.2471	0.000944	0.3718	0.0096	hsa-mir-92a-1,hsa-mir-92a-2,hsa-mir-21
Family	mir-25 family	2	0.5	35.6176	0.0011	0.4316	0.0107	hsa-mir-92a-1,hsa-mir-92a-2
Transcription Factor	NFKB1	3	0.115385	8.21946	0.0049	1	0.0388	hsa-let-7b,hsa-let-7a-3,hsa-mir-21
Transcription Factor	E2F1	3	0.115385	8.21946	0.0049	1	0.0388	hsa-let-7i,hsa-mir-92a-1,hsa-mir-92a-2
Cluster	hsa-let-7a-1 cluster	2	0.666667	47.4902	0.000552	0.2176	0.00619	hsa-let-7a-1,hsa-let-7f-1
Cluster	hsa-mir-3619 cluster	2	0.5	35.6176	0.0011	0.4316	0.0107	hsa-let-7a-3,hsa-let-7b
