# Supplementary material for: The relationship of human tissue microRNAs with those from body fluids
Source: Sci Rep. 2020 Mar 27;10:5644. doi: 10.1038/s41598-020-62534-6 (PMC7101318; doi:10.1038/s41598-020-62534-6)
Supplement: Supplementary file 3 — Supplementary table S3. [file 41598_2020_62534_MOESM3_ESM.xlsx]

## Sheet: plasma
Title: The relationship of human tissue microRNAs with those from body fluids Chunmei Cui and Qinghua Cui
Table S3 The correlation between BF-miRNAs and T-miRNAs with other correlation methods
Tissue	kendall cofficient	p-value	Distance correlation
Pericardium	0.417668	6.83767e-23	0.472122
Fallopian Tube	0.358943	3.31541e-17	0.450258
Liver	0.446657	3.79483e-25	0.446009
Jejunum	0.40588	8.35378e-22	0.424742
Adrenal	0.410897	6.6707e-23	0.421648
Distal Colon	0.391906	1.3453e-20	0.419604
Pancreas	0.418075	1.48642e-23	0.41236
Duodenum	0.394801	1.60852e-20	0.404248
Prostate	0.393796	8.36959e-21	0.402725
Bladder	0.399735	3.77304e-21	0.400868
Proximal Colon	0.39379	1.30676e-20	0.400764
Stomach	0.374154	6.57122e-19	0.400129
Adipose	0.423692	3.94365e-23	0.398982
Lung	0.385623	1.58476e-19	0.392808
Ovary	0.352635	1.34126e-16	0.391484
Trachea	0.377636	5.81275e-19	0.386616
Breast	0.40916	1.15212e-22	0.386256
Testicle2	0.311435	5.5629e-14	0.38566
Small Intestine	0.388467	5.01252e-20	0.385056
Kidney	0.358998	1.66362e-17	0.383404
Esophagus	0.39396	2.08714e-20	0.382636
Uterus	0.379722	1.05454e-18	0.382009
Ileum	0.38824	6.12143e-20	0.381283
Cervix	0.388792	5.29664e-20	0.371803
Thymus	0.4077	8.83685e-22	0.369003
Right Atrium	0.390368	9.75417e-20	0.358466
Testicle	0.322916	6.13767e-15	0.356219
Left Atrium	0.387267	1.4568e-19	0.351965
PBMC	0.362167	5.41217e-17	0.343216
Spleen	0.415444	1.62339e-22	0.335955
Thyroid	0.390879	4.41097e-20	0.333285
Vena Cava	0.404443	2.57375e-21	0.328084
Colon	0.378857	5.41587e-19	0.323977
Lymph Node	0.39105	1.0356e-19	0.316257
Left Ventricle	0.383857	2.16574e-19	0.312302
Brain	0.372958	7.0574e-19	0.292895
Placenta	0.347583	1.19914e-17	0.271538
Right Ventricle	0.372594	1.59001e-18	0.259288
Heart	0.361414	2.44583e-17	0.238422
Skeletal Muscle	0.359931	3.92466e-17	0.167989

## Sheet: serum
Tissue	kendall cofficient	p-value	Distance correlation
Pericardium	0.428628	5.30198e-24	0.480568
Fallopian Tube	0.366451	7.47859e-18	0.446013
Liver	0.455138	5.01783e-26	0.443989
Jejunum	0.419802	3.40793e-23	0.428045
Distal Colon	0.404823	7.48513e-22	0.422539
Adrenal	0.424758	2.4266e-24	0.415665
Pancreas	0.418804	1.30618e-23	0.413837
Duodenum	0.406524	1.21414e-21	0.407684
Bladder	0.41171	2.5522e-22	0.400582
Prostate	0.406613	4.6874e-22	0.400543
Proximal Colon	0.40651	7.70159e-22	0.400518
Stomach	0.383735	8.61568e-20	0.399237
Lung	0.397632	1.20896e-20	0.397499
Adipose	0.436562	1.95125e-24	0.39495
Small Intestine	0.402868	2.11806e-21	0.3897
Trachea	0.384806	1.30164e-19	0.387228
Breast	0.410339	9.11288e-23	0.386824
Ovary	0.361323	2.46083e-17	0.386777
Ileum	0.401753	3.20029e-21	0.385472
Testicle2	0.31542	2.72721e-14	0.383309
Kidney	0.371648	1.23896e-18	0.382174
Esophagus	0.406069	1.45748e-21	0.378912
Uterus	0.392074	8.07734e-20	0.375444
Thymus	0.417505	9.63401e-23	0.368925
Cervix	0.400191	4.4298e-21	0.365201
Right Atrium	0.399553	1.38806e-20	0.353923
Testicle	0.327587	2.56877e-15	0.352318
Left Atrium	0.401645	6.62702e-21	0.349633
Spleen	0.428415	8.04165e-24	0.343051
PBMC	0.365035	3.17923e-17	0.338267
Thyroid	0.40371	2.68294e-21	0.338092
Colon	0.392773	2.80515e-20	0.329646
Vena Cava	0.418095	1.19305e-22	0.32427
Lymph Node	0.400039	1.54804e-20	0.321479
Left Ventricle	0.392952	3.15329e-20	0.310592
Brain	0.383794	7.00479e-20	0.287273
Placenta	0.327937	7.27346e-16	0.2584
Right Ventricle	0.386097	9.26822e-20	0.257079
Heart	0.37763	9.04491e-19	0.235969
Skeletal Muscle	0.375257	1.79669e-18	0.171897

## Sheet: urine
Tissue	kendall cofficient	p-value	Distance correlation
Kidney	0.510092	3.76657e-31	0.439548
Fallopian Tube	0.438843	4.4377e-23	0.410272
Pancreas	0.422044	3.40883e-22	0.375082
Stomach	0.470823	7.94886e-27	0.374315
Proximal Colon	0.458985	2.27904e-25	0.357547
Distal Colon	0.447485	2.13757e-24	0.356795
Adipose	0.43609	1.35729e-22	0.353048
Uterus	0.438573	1.32891e-22	0.352267
Duodenum	0.462659	1.63525e-25	0.347329
Prostate	0.482892	3.59154e-28	0.346223
Adrenal	0.420725	3.70887e-22	0.345988
Ovary	0.406375	6.07328e-20	0.341995
Breast	0.407918	7.15997e-21	0.339168
Jejunum	0.458889	2.27756e-25	0.337314
Ileum	0.454582	9.66017e-25	0.335237
Testicle2	0.412849	1.15977e-21	0.335146
Small Intestine	0.468763	2.712e-26	0.333731
Cervix	0.451848	1.77456e-24	0.329115
Pericardium	0.410534	1.56098e-20	0.323632
Trachea	0.462607	1.39707e-25	0.321617
Testicle	0.430313	1.98776e-23	0.316884
Liver	0.459276	1.62645e-24	0.308521
Esophagus	0.474425	1.06484e-26	0.306345
Lung	0.45668	9.67436e-25	0.298017
Right Atrium	0.414575	1.98473e-20	0.294864
Colon	0.457244	6.4102e-25	0.292396
Bladder	0.451907	1.34969e-24	0.291339
Left Atrium	0.410106	3.84511e-20	0.279903
Thymus	0.470573	2.43263e-26	0.269462
PBMC	0.429655	1.50441e-21	0.269099
Brain	0.42064	7.8328e-22	0.26018
Vena Cava	0.439656	4.81468e-23	0.259674
Thyroid	0.446296	8.90649e-24	0.256448
Placenta	0.237498	2.05778e-08	0.254069
Left Ventricle	0.409603	3.02169e-20	0.240913
Spleen	0.417272	5.07442e-21	0.229494
Right Ventricle	0.395065	4.08721e-19	0.208781
Lymph Node	0.397739	7.64358e-19	0.206624
Heart	0.395735	5.68525e-19	0.199393
Skeletal Muscle	0.412589	2.15449e-20	0.131553

## Sheet: feces
Tissue	kendall cofficient	p-value	Distance correlation
Colon	0.331175	9.87794e-05	0.431461
Liver	0.270447	0.00187074	0.40415
Duodenum	0.309352	0.000288032	0.382124
Ileum	0.32788	0.000121974	0.380962
Small Intestine	0.320231	0.000159133	0.374081
Kidney	0.302943	0.000304103	0.355531
Stomach	0.328317	9.85797e-05	0.325145
Proximal Colon	0.322765	0.000141085	0.322303
Jejunum	0.33206	9.00813e-05	0.310106
Pancreas	0.227106	0.00675377	0.304662
Distal Colon	0.297136	0.000425924	0.285646
Uterus	0.235035	0.00605187	0.237256
Thymus	0.274265	0.00126839	0.232394
Right Ventricle	0.205601	0.0163411	0.228986
Placenta	0.0763927	0.351023	0.221016
Heart	0.189368	0.0278959	0.220624
Prostate	0.293453	0.000503207	0.211183
Esophagus	0.279016	0.00104487	0.208484
Ovary	0.184629	0.0305791	0.208143
Left Ventricle	0.197426	0.0211561	0.20654
Lymph Node	0.217524	0.0118568	0.206352
Bladder	0.25504	0.00271948	0.203658
Fallopian Tube	0.245302	0.0041542	0.198568
Breast	0.180655	0.0312194	0.198184
Cervix	0.242707	0.00456999	0.196005
Lung	0.248545	0.00359349	0.195616
Spleen	0.250263	0.00336874	0.195132
Thyroid	0.23838	0.00534736	0.194712
Pericardium	0.231375	0.0067153	0.194629
Vena Cava	0.231001	0.00681713	0.190574
PBMC	0.212689	0.0133015	0.190514
Trachea	0.241765	0.00437491	0.189755
Right Atrium	0.188255	0.0299485	0.188793
Left Atrium	0.192905	0.0265721	0.188602
Brain	0.173675	0.0405959	0.185633
Adipose	0.159209	0.0654414	0.185399
Testicle	0.150624	0.0695207	0.175121
Adrenal	0.163747	0.0508141	0.173851
Skeletal Muscle	0.192503	0.0249808	0.164283
Testicle2	0.147825	0.0739905	0.160866
